# Supplementary material for: Analysis of Colorectal Cancer Gene Mutations and Application of Long Blocker Displacement Amplification Technology for High-Throughput Mutation Detection
Source: Biosensors (Basel). 2025 May 12;15(5):308. doi: 10.3390/bios15050308 (PMC12110167; doi:10.3390/bios15050308)
Supplement: Supplementary file 1 [file biosensors-15-00308-s001.zip]

Archive with 1 entries (1 files):
- biosensors-3591629-supplementary.pdf
